# Supplementary material for: Effects of an anti-lipogenic low-carbohydrate high polyunsaturated fat diet or a healthy Nordic diet versus usual care on liver fat and cardiometabolic disorders in type 2 diabetes or prediabetes: a randomized controlled trial (NAFLDiet)
Source: Nat Commun. 2025 Dec 13;16:11130. doi: 10.1038/s41467-025-65613-2 (PMC12705689; doi:10.1038/s41467-025-65613-2)
Supplement: Supplementary file 4 — Source Data [file 41467_2025_65613_MOESM4_ESM.xlsx]

## Sheet: Description of source data
Source data file for the NAFLDiet study.
Source data contains summary statistics shown in each table and figure in the main manuscript and supplementary material.
Abbreviations found in the Source data are found in the main manuscript and in the supplementary material.

## Sheet: Table 1
group	outcome	unit	estimate	spread	spread_type	n	percent
LCPUFA	Sex (women)	n (%)			n(%)	22	41
HND	Sex (women)	n (%)			n(%)	20	39
UC	Sex (women)	n (%)			n(%)	16	37
LCPUFA	Age	years	65	10	IQR
HND	Age	years	65	10	IQR
UC	Age	years	65	10	IQR
LCPUFA	BMI	kg/m2	30.1	3.6	SD
HND	BMI	kg/m2	29.5	3.7	SD
UC	BMI	kg/m2	30.3	3.2	SD
LCPUFA	Current smoking	n (%)			n(%)	6	11
HND	Current smoking	n (%)			n(%)	1	2
UC	Current smoking	n (%)			n(%)	2	5
LCPUFA	University	n (%)			n(%)	34	63
HND	University	n (%)			n(%)	29	57
UC	University	n (%)			n(%)	30	70
LCPUFA	T2D	n (%)			n(%)	30	56
HND	T2D	n (%)			n(%)	23	45
UC	T2D	n (%)			n(%)	28	65
LCPUFA	Alcohol consumers	n (%)			n(%)	44	81
HND	Alcohol consumers	n (%)			n(%)	47	92
UC	Alcohol consumers	n (%)			n(%)	38	88
LCPUFA	PEth	µmol/L	0.05	0.06	IQR
HND	PEth	µmol/L	0.05	0.05	IQR
UC	PEth	µmol/L	0.05	0.02	IQR
LCPUFA	Liver fat	%	6.3	6.9	IQR
HND	Liver fat	%	6.4	5.5	IQR
UC	Liver fat	%	8.7	10.8	IQR
LCPUFA	NAFLD	n (%)			n(%)	26	48
HND	NAFLD	n (%)			n(%)	30	59
UC	NAFLD	n (%)			n(%)	30	70
LCPUFA	Glucose	mmol/L	6.7	1.9	IQR
HND	Glucose	mmol/L	6.7	1.6	IQR
UC	Glucose	mmol/L	6.7	1	IQR
LCPUFA	HbA1c	mmol/mol	42	12	IQR
HND	HbA1c	mmol/mol	40	10	IQR
UC	HbA1c	mmol/mol	40	9	IQR
LCPUFA	Total cholesterol	mmol/L	4.6	1.2	SD
HND	Total cholesterol	mmol/L	5.1	1.3	SD
UC	Total cholesterol	mmol/L	5	1.1	SD
LCPUFA	LDL-cholesterol	mmol/L	2.8	1.1	SD
HND	LDL-cholesterol	mmol/L	3.2	1.1	SD
UC	LDL-cholesterol	mmol/L	3.1	1.1	SD
LCPUFA	Triglycerides	mmol/L	1.3	0.6	IQR
HND	Triglycerides	mmol/L	1.3	0.8	IQR
UC	Triglycerides	mmol/L	1.4	0.8	IQR
LCPUFA	SBP	mmHg	130.6	14.6	SD
HND	SBP	mmHg	134.3	14.3	SD
UC	SBP	mmHg	135.4	13.5	SD
LCPUFA	DBP	mmHg	83.1	9	SD
HND	DBP	mmHg	84.8	8.2	SD
UC	DBP	mmHg	85.4	8.3	SD
LCPUFA	Antidiabetic medications	n (%)			n(%)	22	41
HND	Antidiabetic medications	n (%)			n(%)	20	39
UC	Antidiabetic medications	n (%)			n(%)	24	56
LCPUFA	Antihypertensive medications	n (%)			n(%)	34	63
HND	Antihypertensive medications	n (%)			n(%)	25	49
UC	Antihypertensive medications	n (%)			n(%)	25	58
LCPUFA	Lipid lowering medications	n (%)			n(%)	26	48
HND	Lipid lowering medications	n (%)			n(%)	21	41
UC	Lipid lowering medications	n (%)			n(%)	15	35
LCPUFA	PNPLA3 I148M (CC)	n (%)			n(%)	33	61
HND	PNPLA3 I148M (CC)	n (%)			n(%)	32	63
UC	PNPLA3 I148M (CC)	n (%)			n(%)	22	51
LCPUFA	Total energy intake	kcal	2091.2	636.4	SD
HND	Total energy intake	kcal	2010.5	592.8	SD
UC	Total energy intake	kcal	2078.2	650.5	SD
LCPUFA	Carbohydrates	E%	44	6	SD
HND	Carbohydrates	E%	42.6	6.1	SD
UC	Carbohydrates	E%	39.3	7.8	SD
LCPUFA	Fiber	g	20.5	10.6	IQR
HND	Fiber	g	19.4	7.7	IQR
UC	Fiber	g	20.9	9	IQR
LCPUFA	Protein	E%	15.6	3.9	IQR
HND	Protein	E%	16.2	4.7	IQR
UC	Protein	E%	17.3	4.3	IQR
LCPUFA	Fat	E%	35.7	5.6	SD
HND	Fat	E%	37.1	5.8	SD
UC	Fat	E%	41.1	7.7	SD
LCPUFA	SFA	E%	13.2	2.4	IQR
HND	SFA	E%	13.9	2.8	IQR
UC	SFA	E%	16	4.9	IQR
LCPUFA	MUFA	E%	13.7	2.7	SD
HND	MUFA	E%	14.1	2.6	SD
UC	MUFA	E%	15.8	3.8	SD
LCPUFA	PUFA	E%	5.1	2.6	IQR
HND	PUFA	E%	5	2.2	IQR
UC	PUFA	E%	5.1	2.2	IQR

## Sheet: Table 2
group	outcome	unit	baseline_estimate	baseline_spread	baseline_spread_type	type	emm_change	ci_low	ci_high	p_value
LCPUFA	Total energy	kcal	2091.2	636.4	SD	baseline
HND	Total energy	kcal	2010.5	592.8	SD	baseline
UC	Total energy	kcal	2078.2	650.5	SD	baseline
LCPUFA	Total energy	kcal				emm_change	-64.2	-167	38.7
HND	Total energy	kcal				emm_change	-242.6	-348	-136.9
UC	Total energy	kcal				emm_change	-207.1	-325	-89.2
overall	Total energy	kcal				p_value				0.04
LCPUFA	Carbohydrates	E%	44	6	SD	baseline
HND	Carbohydrates	E%	42.6	6.1	SD	baseline
UC	Carbohydrates	E%	39.3	7.8	SD	baseline
LCPUFA	Carbohydrates	E%				emm_change	-10.5	-12.3	-8.8
HND	Carbohydrates	E%				emm_change	1.7	-0.2	3.5
UC	Carbohydrates	E%				emm_change	2.7	0.6	4.7
overall	Carbohydrates	E%				p_value				<0.0001
LCPUFA	Fiber	g	20.5	10.6	IQR	baseline
HND	Fiber	g	19.4	7.7	IQR	baseline
UC	Fiber	g	20.9	9	IQR	baseline
LCPUFA	Fiber	g				emm_change	3.1	1	5.2
HND	Fiber	g				emm_change	5.8	3.7	7.9
UC	Fiber	g				emm_change	6.6	4.3	9
overall	Fiber	g				p_value				0.05
LCPUFA	Protein	E%	15.6	3.9	IQR	baseline
HND	Protein	E%	16.2	4.7	IQR	baseline
UC	Protein	E%	17.3	4.3	IQR	baseline
LCPUFA	Protein	E%				emm_change	0.6	-0.2	1.4
HND	Protein	E%				emm_change	1.4	0.5	2.3
UC	Protein	E%				emm_change	1.4	0.5	2.4
overall	Protein	E%				p_value				0.31
LCPUFA	Fat	E%	35.7	5.6	SD	baseline
HND	Fat	E%	37.1	5.8	SD	baseline
UC	Fat	E%	41.1	7.7	SD	baseline
LCPUFA	Fat	E%				emm_change	11.1	9.4	12.9
HND	Fat	E%				emm_change	-2.7	-4.4	-0.9
UC	Fat	E%				emm_change	-3.3	-5.4	-1.3
overall	Fat	E%				p_value				<0.0001
LCPUFA	SFA	E%	13.2	2.4	IQR	baseline
HND	SFA	E%	13.9	2.8	IQR	baseline
UC	SFA	E%	16	4.9	IQR	baseline
LCPUFA	SFA	E%				emm_change	-2.8	-3.6	-2
HND	SFA	E%				emm_change	-3.4	-4.3	-2.6
UC	SFA	E%				emm_change	-1.5	-2.5	-0.6
overall	SFA	E%				p_value				0.01
LCPUFA	MUFA	E%	13.7	2.7	SD	baseline
HND	MUFA	E%	14.1	2.6	SD	baseline
UC	MUFA	E%	15.8	3.8	SD	baseline
LCPUFA	MUFA	E%				emm_change	3.7	2.8	4.6
HND	MUFA	E%				emm_change	0.4	-0.5	1.4
UC	MUFA	E%				emm_change	-0.6	-1.7	0.5
overall	MUFA	E%				p_value				<0.0001
LCPUFA	PUFA	E%	5.1	2.6	IQR	baseline
HND	PUFA	E%	5	2.2	IQR	baseline
UC	PUFA	E%	5.1	2.2	IQR	baseline
LCPUFA	PUFA	E%				emm_change	10	8.9	11.1
HND	PUFA	E%				emm_change	2.4	1.3	3.4
UC	PUFA	E%				emm_change	0.2	-1	1.4
overall	PUFA	E%				p_value				<0.0001
LCPUFA	F&V including berries	E%	6	5.3	IQR	baseline
HND	F&V including berries	E%	5.4	4	IQR	baseline
UC	F&V including berries	E%	6.8	6.7	IQR	baseline
LCPUFA	F&V including berries	E%				emm_change	2.3	0.7	3.9
HND	F&V including berries	E%				emm_change	2.1	0.6	3.7
UC	F&V including berries	E%				emm_change	6.7	4.9	8.5
overall	F&V including berries	E%				p_value				0.0001
LCPUFA	Fatty fish	E%	1	3.9	IQR	baseline
HND	Fatty fish	E%	1.2	5.1	IQR	baseline
UC	Fatty fish	E%	0	4.3	IQR	baseline
LCPUFA	Fatty fish	E%				emm_change	1.6	0.4	2.8
HND	Fatty fish	E%				emm_change	2.3	1.1	3.5
UC	Fatty fish	E%				emm_change	0.8	-0.6	2.2
overall	Fatty fish	E%				p_value				0.31
LCPUFA	Red meat and processed red meat	E%	8.8	5.8	SD	baseline
HND	Red meat and processed red meat	E%	10.1	5.7	SD	baseline
UC	Red meat and processed red meat	E%	10.3	7	SD	baseline
LCPUFA	Red meat and processed red meat	E%				emm_change	-2.7	-4.5	-0.9
HND	Red meat and processed red meat	E%				emm_change	-3.6	-5.4	-1.9
UC	Red meat and processed red meat	E%				emm_change	-2.4	-4.3	-0.4
overall	Red meat and processed red meat	E%				p_value				0.58
LCPUFA	Nuts and seeds	E%	0.8	6	IQR	baseline
HND	Nuts and seeds	E%	0	3	IQR	baseline
UC	Nuts and seeds	E%	0	5.1	IQR	baseline
LCPUFA	Nuts and seeds	E%				emm_change	16.2	14.1	18.4
HND	Nuts and seeds	E%				emm_change	2.7	0.5	4.8
UC	Nuts and seeds	E%				emm_change	1	-1.4	3.4
overall	Nuts and seeds	E%				p_value				<0.0001
LCPUFA	Oats	E%	0	3.6	IQR	baseline
HND	Oats	E%	0	2.5	IQR	baseline
UC	Oats	E%	0	2.8	IQR	baseline
LCPUFA	Oats	E%				emm_change	-1.6	-2.3	-0.8
HND	Oats	E%				emm_change	2.8	2	3.5
UC	Oats	E%				emm_change	-0.6	-1.5	0.2
overall	Oats	E%				p_value				<0.0001
LCPUFA	Sunflower oil	E%	0	0	IQR	baseline
HND	Sunflower oil	E%	0	0	IQR	baseline
UC	Sunflower oil	E%	0	0	IQR	baseline
LCPUFA	Sunflower oil	E%				emm_change	4.2	2.8	5.7
HND	Sunflower oil	E%				emm_change	-2.2	-2.7	-1.7
UC	Sunflower oil	E%				emm_change	-2.2	-2.4	-1.9
overall	Sunflower oil	E%				p_value				<0.0001
LCPUFA	Rapeseed oil	E%	0	0	IQR	baseline
HND	Rapeseed oil	E%	0	0	IQR	baseline
UC	Rapeseed oil	E%	0	0	IQR	baseline
LCPUFA	Rapeseed oil	E%				emm_change	-0.3	-0.4	-0.2
HND	Rapeseed oil	E%				emm_change	-0.2	-0.3	-0.1
UC	Rapeseed oil	E%				emm_change	-0.3	-0.3	-0.2
overall	Rapeseed oil	E%				p_value				0.05
LCPUFA	Butter	E%	1.9	3.8	IQR	baseline
HND	Butter	E%	2.9	4.4	IQR	baseline
UC	Butter	E%	3.3	5.7	IQR	baseline
LCPUFA	Butter	E%				emm_change	-2.3	-2.9	-1.6
HND	Butter	E%				emm_change	-2.5	-3.2	-1.8
UC	Butter	E%				emm_change	-0.3	-1.1	0.5
overall	Butter	E%				p_value				<0.0001
LCPUFA	Whole-grain bread	E%	5.4	8.3	IQR	baseline
HND	Whole-grain bread	E%	5.1	6.8	IQR	baseline
UC	Whole-grain bread	E%	3	8.4	IQR	baseline
LCPUFA	Whole-grain bread	E%				emm_change	-1.6	-3.1	-0.2
HND	Whole-grain bread	E%				emm_change	2.9	1.5	4.3
UC	Whole-grain bread	E%				emm_change	1.8	0.2	3.4
overall	Whole-grain bread	E%				p_value				<0.0001

## Sheet: Table 3
outcome	unit	baseline_group	baseline_estimate	baseline_spread	baseline_spread_type	emm_change	ci_low	ci_high	p_value	note
Liver fat	%	LCPUFA	6.3	6.9	IQR	-0.61	-0.9	-0.33	0.01	p_value is from the overall test
Liver fat	%	HND	6.4	5.5	IQR	-0.91	-1.69	-0.14	0.01
Liver fat	%	UC	8.7	10.8	IQR	0.85	-0.07	1.76	0.01
Weight	kg	LCPUFA	90.2	13.8	SD	-2.15	-3.39	-0.91	0.004
Weight	kg	HND	87.9	13.6	SD	-4.61	-5.85	-3.36	0.004
Weight	kg	UC	91.2	11.5	SD	-1.84	-3.26	-0.42	0.004
Fasting glucose	mmol/L	LCPUFA	6.7	1.9	SD	-0.36	-0.59	-0.13	0.08
Fasting glucose	mmol/L	HND	6.7	1.6	SD	-0.6	-0.83	-0.37	0.08
Fasting glucose	mmol/L	UC	6.7	1	SD	-0.22	-0.48	0.03	0.08
HbA1c	mmol/L	LCPUFA	42	12	SD	0.36	-0.64	1.36	0.01
HbA1c	mmol/L	HND	40	10	SD	-1.33	-2.36	-0.29	0.01
HbA1c	mmol/L	UC	40	9	SD	0.82	-0.33	1.97	0.01
Total cholesterol	mmol/L	LCPUFA	4.6	1.2	SD	-0.3	-0.49	-0.11	0.02
Total cholesterol	mmol/L	HND	5.1	1.3	SD	-0.34	-0.53	-0.15	0.02
Total cholesterol	mmol/L	UC	5	1.1	SD	0.03	-0.19	0.24	0.02
LDL cholesterol	mmol/L	LCPUFA	2.8	1.1	SD	-0.28	-0.44	-0.12	0.03
LDL cholesterol	mmol/L	HND	3.2	1.1	SD	-0.3	-0.46	-0.14	0.03
LDL cholesterol	mmol/L	UC	3.1	1.1	SD	-0.01	-0.19	0.17	0.03
HDL cholesterol	mmol/L	LCPUFA	1.4	0.4	SD	0.03	-0.02	0.08	0.84
HDL cholesterol	mmol/L	HND	1.4	0.3	SD	0.05	0	0.1	0.84
HDL cholesterol	mmol/L	UC	1.3	0.3	SD	0.04	-0.01	0.1	0.84
Triglycerides	mmol/L	LCPUFA	1.3	0.6	IQR	-0.16	-0.34	0.02	0.02
Triglycerides	mmol/L	HND	1.3	0.8	IQR	-0.29	-0.46	-0.12	0.02
Triglycerides	mmol/L	UC	1.4	0.8	IQR	0.08	-0.11	0.26	0.02
ApoB	g/L	LCPUFA	0.9	0.3	SD	-0.07	-0.12	-0.02	0.24
ApoB	g/L	HND	1	0.3	SD	-0.07	-0.11	-0.02	0.24
ApoB	g/L	UC	1	0.3	SD	-0.02	-0.07	0.03	0.24
ApoA1	g/L	LCPUFA	1.5	0.2	SD	-0.01	-0.05	0.03	0.93
ApoA1	g/L	HND	1.5	0.2	SD	-0.02	-0.06	0.02	0.93
ApoA1	g/L	UC	1.5	0.2	SD	-0.02	-0.07	0.02	0.93
Insulin	mE/L	LCPUFA	14.7	7.8	IQR	-1.87	-3.63	-0.11	0.38
Insulin	mE/L	HND	12.9	8.8	IQR	-3.24	-5.02	-1.46	0.38
Insulin	mE/L	UC	15.2	11.2	IQR	-1.55	-3.64	0.54	0.38
HOMA-IR		LCPUFA	4.8	2.8	IQR	-0.79	-1.46	-0.12	0.17
HOMA-IR		HND	3.9	3.1	IQR	-1.42	-2.09	-0.74	0.17
HOMA-IR		UC	4.8	3.6	IQR	-0.48	-1.27	0.31	0.17
FIB-4		LCPUFA	1.4	0.7	IQR	0.24	0.08	0.39	0.29
FIB-4		HND	1.5	0.5	IQR	0.11	-0.04	0.25	0.29
FIB-4		UC	1.5	0.5	IQR	0.07	-0.1	0.23	0.29
SBP	mmHg	LCPUFA	130.6	14.6	SD	-2.89	-6.55	0.77	0.22
SBP	mmHg	HND	134.3	14.3	SD	-7.27	-10.87	-3.67	0.22
SBP	mmHg	UC	135.4	13.5	SD	-5.82	-9.91	-1.73	0.22
DBP	mmHg	LCPUFA	83.1	9	SD	-3.9	-5.95	-1.86	0.54
DBP	mmHg	HND	84.8	8.2	SD	-5.33	-7.39	-3.28	0.54
DBP	mmHg	UC	85.4	8.3	SD	-3.92	-6.24	-1.6	0.54
CRP	mg/L	LCPUFA	1.3	2.4	IQR	-0.62	-0.91	-0.33	0.04
CRP	mg/L	HND	1	1.4	IQR	-0.88	-0.99	-0.76	0.04
CRP	mg/L	UC	1.6	2.5	IQR	-0.4	-0.74	-0.05	0.04

## Sheet: Table 4
outcome	unit	baseline_group	baseline_estimate	baseline_spread	baseline_spread_type	emm_change	ci_low	ci_high	p_value	note
ALAT	ukat/L	LCPUFA	0.39	0.17	IQR	-0.05	-0.09	-0.02	0.02	p_value is from the overall test
ALAT	ukat/L	HND	0.38	0.16	IQR	-0.08	-0.11	-0.05	0.02
ALAT	ukat/L	UC	0.45	0.25	IQR	0.02	-0.05	0.08	0.02
ASAT	ukat/L	LCPUFA	0.46	0.13	IQR	-0.02	-0.06	0.02	0.01
ASAT	ukat/L	HND	0.44	0.15	IQR	-0.07	-0.11	-0.03	0.01
ASAT	ukat/L	UC	0.44	0.15	IQR	0	-0.06	0.05	0.01
GGT	ukat/L	LCPUFA	0.4	0.35	IQR	-0.03	-0.06	0.01	0.39
GGT	ukat/L	HND	0.44	0.24	IQR	-0.04	-0.08	0	0.39
GGT	ukat/L	UC	0.45	0.36	IQR	0	-0.06	0.06	0.39

## Sheet: Figure 1
stage	n
Pre-screening phone interview	381
Excluded	159
- Did not answer the phone/not eligble	159
Scheduled screening visit	222
- Excluded	72
-- Cancelled the screening visit	36
-- Not meeting criteria for prediabtes	8
-- BMI<25 or >40 kg/m2	8
-- No motivation to adhere to the diets	9
-- Other	11
Randomized	150
Randomized to receive LCPUFA	56
- Received allocated diet	54
-- Drop-outs before allocation	2
Randomized to HND	51
- Received allocated diet	51
Randomized to UC	43
- Received allocated diet	43
Completed study period LCPUFA	50
- Lost to follow-up	4
-- Difficulties adhering to diet	2
-- Could not be reached	1
-- Bodily pain	1
Completed study period HND	50
- Lost to follow-up	1
-- Could not be reached	1
Completed study period HND	40
- Lost to follow-up	3
-- Difficulties adhering to the diet	1
-- Gastrointestinal issues	1
-- Personal reasons	1
Analyzed LCPUFA	54
Analyzed HND	51
Analyzed UC	43

## Sheet: Figure 2
outcome	comparison	unit	estimate	ci_low	ci_high	p_value
Carbohydrates	LCPUFA vs HND	E%	-12.2	-14.8	-9.7	<0.0001
MUFA	LCPUFA vs HND	E%	3.3	2	4.6	<0.0001
SFA	LCPUFA vs HND	E%	0.6	-0.6	1.8	0.31
PUFA	LCPUFA vs HND	E%	7.7	6.1	9.2	<0.0001
Total fat	LCPUFA vs HND	E%	13.8	11.3	16.2	<0.0001
Carbohydrates	LCPUFA vs UC	E%	-13.2	-15.9	-10.5	<0.0001
MUFA	LCPUFA vs UC	E%	4.3	2.9	5.7	<0.0001
SFA	LCPUFA vs UC	E%	-1.3	-2.6	0	0.048
PUFA	LCPUFA vs UC	E%	9.8	8.2	11.4	<0.0001
Total fat	LCPUFA vs UC	E%	14.5	11.8	17.1	<0.0001
Carbohydrates	HND vs UC	E%	-1	-3.8	1.7	0.47
MUFA	HND vs UC	E%	1.1	-0.4	2.5	0.16
SFA	HND vs UC	E%	-1.9	-3.2	-0.6	0.004
PUFA	HND vs UC	E%	2.2	0.6	3.8	0.01
Total fat	HND vs UC	E%	0.7	-2	3.4	0.62
F&V including berries	LCPUFA vs HND	E%	0.2	-2	2.4	0.88
Nuts and seeds	LCPUFA vs HND	E%	13.6	10.6	16.6	<0.0001
Oats	LCPUFA vs HND	E%	-4.3	-5.4	-3.3	<0.0001
Sunflower oil	LCPUFA vs HND	E%	6.5	4.9	8	<0.0001
Butter	LCPUFA vs HND	E%	0.3	-0.7	1.3	0.59
Whole-grain bread	LCPUFA vs HND	E%	-4.6	-6.6	-2.5	<0.0001
F&V including berries	LCPUFA vs UC	E%	-4.4	-6.7	-2.1	0.0003
Nuts and seeds	LCPUFA vs UC	E%	15.2	12.1	18.4	<0.0001
Oats	LCPUFA vs UC	E%	-0.9	-2	0.2	0.10
Sunflower oil	LCPUFA vs UC	E%	6.4	4.9	7.9	<0.0001
Butter	LCPUFA vs UC	E%	-2	-3	-0.9	0.0003
Whole-grain bread	LCPUFA vs UC	E%	-3.4	-5.5	-1.3	0.002
F&V including berries	HND vs UC	E%	-4.6	-6.9	-2.2	0.0002
Nuts and seeds	HND vs UC	E%	1.7	-1.6	4.9	0.31
Oats	HND vs UC	E%	3.4	2.3	4.5	<0.0001
Sunflower oil	HND vs UC	E%	-0.1	-0.6	0.5	0.86
Butter	HND vs UC	E%	-2.2	-3.3	-1.2	<0.0001
Whole-grain bread	HND vs UC	E%	1.1	-1	3.3	0.29

## Sheet: Figure 3
outcome	baseline_LCPUFA_mean	baseline_LCPUFA_sd	baseline_HND_mean	baseline_HND_sd	baseline_UC_mean	baseline_UC_sd	within_LCPUFA_est	within_LCPUFA_low	within_LCPUFA_high	within_HND_est	within_HND_low	within_HND_high	within_UC_est	within_UC_low	within_UC_high	p_overall	diff_LCPUFAvsHND_est	diff_LCPUFAvsHND_low	diff_LCPUFAvsHND_high	p_LCPUFAvsHND	diff_LCPUFAvsUC_est	diff_LCPUFAvsUC_low	diff_LCPUFAvsUC_high	p_LCPUFAvsUC	diff_HNDvsUC_est	diff_HNDvsUC_low	diff_HNDvsUC_high	p_HNDvsUC
PL LA	18.64	3.13	18.67	2.17	18.7	3.11	2.89	2.26	3.52	0.53	-0.09	1.16	0.04	-0.66	0.75	<0.0001	2.36	1.49	3.23	<0.0001	2.85	1.92	3.78	<0.0001	0.49	-0.45	1.43	0.31
PL EPA	2.52	1.29	2.12	1.26	2.27	1.19	-0.25	-0.54	0.03	0.21	-0.07	0.49	-0.2	-0.51	0.12	0.048	-0.46	-0.86	-0.06	0.02	-0.05	-0.47	0.36	0.80	0.41	-0.02	0.83	0.06
PL DHA	3.36	1.06	3.31	0.88	3.22	0.8	-0.1	-0.28	0.08	0.29	0.11	0.47	0.06	-0.14	0.27	0.01	-0.39	-0.64	-0.13	0.003	-0.16	-0.43	0.11	0.24	0.23	-0.04	0.5	0.10
TAG 16:1n-7	3.18	0.91	3.25	1.03	3.02	0.9	-0.79	-1.01	-0.58	-0.43	-0.65	-0.22	0.04	-0.2	0.28	<0.0001	-0.36	-0.66	-0.06	0.02	-0.83	-1.15	-0.52	<0.0001	-0.48	-0.8	-0.15	0.004

## Sheet: Figure 4
comparison	outcome	unit	estimate	ci_low	ci_high	p_value
LCPUFA vs HND	Liver fat	%	0.3	-0.52	1.11	0.47
LCPUFA vs UC	Liver fat	%	-1.46	-2.42	-0.51	0.003
HND vs UC	Liver fat	%	-1.76	-2.96	-0.57	0.004
LCPUFA vs HND	HbA1c	mmol/mol	1.69	0.24	3.13	0.02
LCPUFA vs UC	HbA1c	mmol/mol	-0.46	-1.96	1.04	0.54
HND vs UC	HbA1c	mmol/mol	-2.15	-3.67	-0.62	0.01
LCPUFA vs HND	LDL cholesterol	mmol/L	0.02	-0.2	0.24	0.87
LCPUFA vs UC	LDL cholesterol	mmol/L	-0.28	-0.51	-0.04	0.02
HND vs UC	LDL cholesterol	mmol/L	-0.29	-0.53	-0.06	0.01
LCPUFA vs HND	Body weight	kg	2.46	0.71	4.21	0.01
LCPUFA vs UC	Body weight	kg	-0.31	-2.18	1.57	0.75
HND vs UC	Body weight	kg	-2.77	-4.64	-0.9	0.004
LCPUFA vs HND	Total cholesterol	mmol/L	0.04	-0.23	0.32	0.75
LCPUFA vs UC	Total cholesterol	mmol/L	-0.32	-0.61	-0.04	0.03
HND vs UC	Total cholesterol	mmol/L	-0.37	-0.65	-0.08	0.01
LCPUFA vs HND	Triglycerides	mmol/L	0.13	-0.12	0.38	0.31
LCPUFA vs UC	Triglycerides	mmol/L	-0.24	-0.5	0.02	0.07
HND vs UC	Triglycerides	mmol/L	-0.37	-0.62	-0.11	0.01
LCPUFA vs HND	CRP	mg/L	0.26	-0.05	0.57	0.11
LCPUFA vs UC	CRP	mg/L	-0.22	-0.66	0.22	0.32
HND vs UC	CRP	mg/L	-0.48	-0.84	-0.12	0.01

## Sheet: Figure 5
comparison	outcome	unit	estimate	ci_low	ci_high	p_value
LCPUFA vs HND	ALAT	µkat/L	0.03	-0.02	0.07	0.21
LCPUFA vs UC	ALAT	µkat/L	-0.07	-0.14	0.01	0.07
HND vs UC	ALAT	µkat/L	-0.1	-0.17	-0.02	0.01
LCPUFA vs HND	ASAT	µkat/L	0.06	0	0.11	0.046
LCPUFA vs UC	ASAT	µkat/L	-0.01	-0.08	0.06	0.73
HND vs UC	ASAT	µkat/L	-0.07	-0.14	0	0.048

[truncated: 13 more sheets: Suppl. Table 2, Suppl. Table 3, Suppl. Table 4, Suppl. Table 5, Suppl. Table 6, Suppl. Table 7, Suppl. Table 8, Suppl. Figure 2, Suppl. Table 9, Suppl. Figure 3, Suppl. Figure 4, Suppl. Table 10, Suppl. Figure 6]
